# Supplementary material for: A novel risk model construction and immune landscape analysis of gastric cancer based on cuproptosis-related long noncoding RNAs
Source: Front Oncol. 2022 Oct 26;12:1015235. doi: 10.3389/fonc.2022.1015235 (PMC9643840; doi:10.3389/fonc.2022.1015235)
Supplement: Supplementary file 2 [file Presentation_1.zip]

Archive with 1 entries (1 files):
- Supplementary Materials and Methods.docx
